# Supplementary material for: Factors Influencing the Fungal Diversity on Audio–Visual Materials
Source: Microorganisms. 2021 Dec 2;9(12):2497. doi: 10.3390/microorganisms9122497 (PMC8709410; doi:10.3390/microorganisms9122497)
Supplement: Supplementary file 1 [file microorganisms-09-02497-s001.zip]

Archive with 1 entries (1 files):
- microorganisms-1485408-supplementary.pdf
